# Supplementary material for: Resurgence of Clinical Malaria in Ethiopia and Its Link to Anopheles stephensi Invasion
Source: Pathogens. 2024 Aug 31;13(9):748. doi: 10.3390/pathogens13090748 (PMC11435327; doi:10.3390/pathogens13090748)
Supplement: Supplementary file 1 [file pathogens-13-00748-s001.zip]

Archive with 1 entries (1 files):
- pathogens-3159349-supplementary.pdf
